# Supplementary material for: Impact of Ki67 re-assessment at time of disease progression in patients with pancreatic neuroendocrine neoplasms
Source: PLoS One. 2017 Jun 23;12(6):e0179445. doi: 10.1371/journal.pone.0179445 (PMC5482443; doi:10.1371/journal.pone.0179445)
Supplement: S1 Table — (XLSX) [file pone.0179445.s001.xlsx]

## Sheet: Foglio1
CODE	Functional	PD_progression	Gender	Age	PNENs	SI_NENs	Specimen	G_first	Ki_67_first	G_second	Ki_67_second	Ki67_upgrade	G_change	G_upgrade	Interval
1	1	1	0	44	1	0	0	2	5	3	30	1	1	1	39
2	1	1	1	41	1	0	0	1	1	1	2	1	0	0	101
3	1	1	0	23	1	0	0	2	15	2	12	0	0	0	39
4	1	1	1	55	0	1	1	2	4	2	15	1	0	0	62
5	1	0	1	74	0	1	0	2	20	2	12	0	0	0	12
6	0	1	1	39	1	0	0	1	1	2	14	1	1	1	29
7	0	1	0	65	1	0	1	1	2	2	12	1	1	1	125
8	0	0	0	28	1	0	1	2	7	2	8	1	0	0	7
9	0	0	1	74	1	0	1	2	15	3	70	1	1	1	6
10	0	0	0	55	1	0	1	2	4	2	12	1	0	0	61
11	0	0	0	46	1	0	1	1	1	1	2	1	0	0	100
12	0	0	1	68	1	0	1	1	2	1	1	0	0	0	75
13	0	1	1	65	1	0	0	1	1	2	5	1	1	1	18
14	0	1	0	55	1	0	0	2	10	2	5	0	0	0	3
15	0	1	0	35	1	0	1	2	3	2	10	1	0	0	61
16	0	1	0	62	1	0	1	2	3	2	4	1	0	0	6
17	0	1	0	62	1	0	1	2	7	3	40	1	1	1	60
18	0	1	1	42	1	0	1	2	10	2	5	0	0	0	102
19	0	1	1	62	1	0	1	2	12	2	20	1	0	0	62
20	0	0	0	37	1	0	1	2	4	2	10	1	0	0	33
21	0	1	0	53	1	0	0	2	5	2	15	1	0	0	10
22	0	1	1	43	1	0	0	1	2	2	12	1	1	1	11
23	0	1	1	46	1	0	0	1	2	2	10	1	1	1	44
24	0	0	1	66	1	0	1	2	4	2	15	1	0	0	40
25	0	1	0	54	1	0	0	2	4	3	30	1	1	1	65
26	0	0	0	39	1	0	1	1	1	2	5	1	1	1	148
27	0	0	1	69	0	1	1	1	1	1	1	0	0	0	47
28	0	1	0	49	0	1	1	2	15	2	10	0	0	0	76
29	0	1	0	58	0	1	0	2	15	2	15	0	0	0	61
30	0	0	1	61	0	1	1	1	1	1	2	1	0	0	74
31	0	1	1	58	0	1	0	2	3	2	5	1	0	0	128
32	0	1	1	52	0	1	0	1	2	1	2	0	0	0	24
33	0	1	0	48	0	1	1	1	1	1	1	0	0	0	29
34	0	1	1	59	0	1	0	1	2	1	1	0	0	0	5
35	0	1	0	45	0	1	0	2	3	1	1	0	1	0	68
36	0	1	0	45	0	1	1	1	1	1	1	0	0	0	13
37	0	1	1	66	0	1	1	1	1	2	5	1	1	1	125
38	0	1	0	56	0	1	1	2	8	2	20	1	0	0	72
39	0	1	0	63	0	1	1	1	1	1	1	0	0	0	56
40	0	0	0	63	0	1	1	1	1	1	2	1	0	0	77
41	0	1	0	57	0	1	0	2	6	1	1	0	1	0	51
42	0	1	1	60	0	1	1	2	4	2	13	1	0	0	94
43	0	0	1	72	0	1	1	1	1	2	5	1	1	1	38
